# Supplementary material for: Potential Molecular Mechanisms of Alzheimer’s Disease from Genetic Studies
Source: Biology (Basel). 2023 Apr 15;12(4):602. doi: 10.3390/biology12040602 (PMC10136191; doi:10.3390/biology12040602)
Supplement: Supplementary file 1 [file biology-12-00602-s001.zip]

Archive with 1 entries (1 files):
- biology-2311405-Supplementary.pdf
